# Supplementary material for: Gut Microbiota-Bile Acid Crosstalk Contributes to Meat Quality and Carcass Traits of Tan and Dorper Sheep
Source: Int J Mol Sci. 2025 Jun 27;26(13):6224. doi: 10.3390/ijms26136224 (PMC12250145; doi:10.3390/ijms26136224)
Supplement: Supplementary file 1 [file ijms-26-06224-s001.zip]

Archive with 3 entries (2 files):
- Supplementary Files/
- Supplementary Files/Supplementary Materials.docx
- Supplementary Files/Supplementary Tables. S1to S5 (Excel table).et
